# Supplementary material for: Molecular and Environmental Elucidation of Heavy Metal Transfer in Tilia spp.: From Soil Systems to Herbal Infusions Across Urban–Forest Gradients
Source: Int J Mol Sci. 2026 Feb 14;27(4):1856. doi: 10.3390/ijms27041856 (PMC12940536; doi:10.3390/ijms27041856)
Supplement: Supplementary file 1 [file ijms-27-01856-s001.zip]

Archive with 1 entries (1 files):
- ijms-4136920-supplementary.pdf
